# Supplementary material for: Profiling the autoantibody repertoire reveals autoantibodies associated with mild cognitive impairment and dementia
Source: Front Neurol. 2023 Nov 30;14:1256745. doi: 10.3389/fneur.2023.1256745 (PMC10722091; doi:10.3389/fneur.2023.1256745)
Supplement: Supplementary file 1 [file Data_Sheet_1.ZIP]

Archive with 5 entries (4 files):
- Supplementry materials/
- Supplementry materials/Supplementary Tables.xlsx
- __MACOSX/Supplementry materials/._Supplementary Tables.xlsx
- Supplementry materials/Supplementary_Material.docx
- __MACOSX/Supplementry materials/._Supplementary_Material.docx
