# Supplementary material for: Profiling the autoantibody repertoire reveals autoantibodies associated with mild cognitive impairment and dementia
Source: Front Neurol. 2023 Nov 30;14:1256745. doi: 10.3389/fneur.2023.1256745 (PMC10722091; doi:10.3389/fneur.2023.1256745)
Supplement: Supplementary file 1 [file Data_Sheet_1.ZIP › Supplementry materials/Supplementary Tables.xlsx]

## Sheet: Table S1-DEAs dementia vs cont
Dementia vs cognitively normal controls
Adjusted for age, gender, and diabeteus status
Autoantiobody	logFC	FC	AveExpr	t	P.Value	adj.P.Val	B	diffexpressed
IKBKE	0.185317	1.13707	7.55629	3.19642	0.0018909	0.738294	-2.25686	UP
YTHDF2	0.30099	1.23199	7.64029	2.72574	0.00764345	0.738294	-2.97271	UP
DNAJA2	-0.146894	0.903193	7.52663	-2.65165	0.00938922	0.738294	-3.07722
DCDC2	-0.178413	0.883675	7.70513	-2.57879	0.011453	0.738294	-3.17783	DOWN
RPS6KA6	0.140973	1.10265	7.44752	2.55236	0.0122972	0.738294	-3.21376
CAMKK2	-0.185624	0.879269	7.56574	-2.54742	0.0124611	0.738294	-3.22045	DOWN
STYX	-0.154068	0.898713	7.49722	-2.50695	0.0138793	0.738294	-3.27479	DOWN
RHOA	-0.0868077	0.941604	7.24225	-2.502	0.0140628	0.738294	-3.2814
OVOL1	0.280982	1.21502	7.27598	2.44454	0.0163552	0.738294	-3.35731	UP
HSPD1	0.292765	1.22499	7.4624	2.43608	0.0167194	0.738294	-3.36836	UP
TKT	-0.315636	0.803497	6.40732	-2.34608	0.0210607	0.738294	-3.48382	DOWN
MRT4	0.282384	1.2162	7.58565	2.31717	0.0226514	0.738294	-3.5201	UP
C6	0.1813	1.1339	7.7906	2.29686	0.0238278	0.738294	-3.5453	UP
GNG4	0.159821	1.11715	7.35904	2.28153	0.0247548	0.738294	-3.56426	UP
GIPC1	-0.218437	0.859496	7.34393	-2.27606	0.0250933	0.738294	-3.571	DOWN
CBFA2T3	0.77546	1.71174	9.19709	2.26266	0.0259453	0.738294	-3.58754	UP
BRSK2	0.156178	1.11433	7.97951	2.26039	0.0260853	0.738294	-3.59022	UP
CDK19	0.180739	1.13346	8.00428	2.25854	0.0262044	0.738294	-3.59248	UP
CUL5	0.125973	1.09124	7.33903	2.21105	0.0294371	0.738294	-3.65002
NRAS	-0.128116	0.915025	7.22919	-2.16405	0.032973	0.738294	-3.70592
STK26	0.217115	1.16241	7.74108	2.15444	0.03374	0.738294	-3.71722	UP
LMNA	-0.148981	0.901888	7.21105	-2.13328	0.0354844	0.738294	-3.74197
ZNF354A	0.253313	1.19194	7.81151	2.11561	0.0370048	0.738294	-3.76251	UP
CDKN1A	-0.0873643	0.941241	7.43886	-2.10044	0.0383443	0.738294	-3.77992
GAS7	-0.264701	0.832371	7.4537	-2.08095	0.0401417	0.738294	-3.80228	DOWN
LIPI	0.119021	1.086	7.56828	2.05605	0.0425264	0.738294	-3.83042
CAMK2A	-0.17947	0.883027	6.85778	-2.04996	0.0431296	0.738294	-3.83728	DOWN
MAP4	0.207931	1.15503	7.39561	2.01605	0.0466259	0.738294	-3.87513	UP
NEK7	0.164618	1.12087	7.67226	2.0083	0.0474566	0.738294	-3.88369	UP
SEPTIN9	0.396585	1.31639	7.46841	2.0073	0.0475716	0.738294	-3.88484	UP
CCDC183	-0.107175	0.928404	7.34617	-2.00305	0.0480278	0.738294	-3.88949
FOXN2	0.238308	1.17961	7.7445	2.00021	0.0483437	0.738294	-3.89264	UP
SORD	-0.260134	0.835011	6.36828	-1.98953	0.0495312	0.738294	-3.90438	DOWN

## Sheet: Table S2-DEAs dementia vs MCI 
Dementia vs MCI
Adjusted for age, gender, and diabeteus status
rownames(allresults)	logFC	FC	AveExpr	t	P.Value	adj.P.Val	B	diffexpressed
KXD1	-0.350726	0.784189	7.81448	-3.15208	0.00217173	0.660161	-2.19036	DOWN
TCL1A	-0.240473	0.846468	7.51458	-2.77852	0.00658387	0.660161	-2.79894	DOWN
PKLR	-0.144954	0.904409	7.29641	-2.72221	0.00771797	0.660161	-2.88554
YTHDF2	0.268453	1.20452	7.64029	2.6339	0.00985992	0.660161	-3.01859	UP
HPRT1	-0.193597	0.874423	7.31311	-2.57558	0.0115527	0.660161	-3.10438	DOWN
CDK19	0.178364	1.1316	8.00428	2.4148	0.0176624	0.660161	-3.33286	UP
CASP6	-0.312495	0.805248	7.4574	-2.40816	0.0179724	0.660161	-3.34217	DOWN
HSPD1	0.263188	1.20013	7.4624	2.37266	0.019684	0.660161	-3.39082	UP
NUDT2	-0.159637	0.89525	7.08541	-2.35581	0.0205423	0.660161	-3.41362	DOWN
GIPC1	-0.208461	0.86546	7.34393	-2.35331	0.0206727	0.660161	-3.41699	DOWN
ENO1	-0.178012	0.88392	7.11474	-2.34661	0.0210267	0.660161	-3.42605	DOWN
CKB	-0.156794	0.897017	7.49716	-2.34588	0.0210661	0.660161	-3.42705	DOWN
NEK7	0.176036	1.12978	7.67226	2.32676	0.0221074	0.660161	-3.45275	UP
TPI1	-0.264873	0.832272	8.04127	-2.31579	0.02273	0.660161	-3.46752	DOWN
ETS2	0.113092	1.08154	8.02695	2.31039	0.0230355	0.660161	-3.47464
TSGA10	0.334339	1.2608	8.41468	2.30942	0.0230967	0.660161	-3.47603	UP
TBL1X	-0.220911	0.858023	7.5046	-2.29254	0.0240867	0.660161	-3.49835	DOWN
XAGE4	0.39976	1.31929	8.15019	2.24484	0.027109	0.660161	-3.561	UP
ATXN3	-0.248051	0.842033	7.22145	-2.22464	0.028483	0.660161	-3.58715	DOWN
IKBKE	0.118938	1.08593	7.55629	2.22263	0.0286181	0.660161	-3.58966
RBKS	-0.243428	0.844736	7.68034	-2.20277	0.0300397	0.660161	-3.61523	DOWN
CHN1	-0.229279	0.853061	7.55319	-2.17903	0.0318126	0.660161	-3.64544	DOWN
CASP3	-0.0916082	0.938476	7.35425	-2.17027	0.032485	0.660161	-3.65646
IL1RN	-0.27165	0.828372	7.39984	-2.16627	0.0328045	0.660161	-3.66158	DOWN
CSTB	-0.150551	0.900906	7.30289	-2.16229	0.0331129	0.660161	-3.66652	DOWN
AIFM2	0.105459	1.07584	7.56622	2.13503	0.0353371	0.660161	-3.70065
FOXN2	0.232109	1.17455	7.7445	2.11071	0.0374349	0.660161	-3.73082	UP
TFG	-0.210669	0.864136	8.53584	-2.09231	0.0390856	0.660161	-3.75338	DOWN
APPL1	-0.298583	0.813051	7.56355	-2.05534	0.0426039	0.660161	-3.79828	DOWN
GOT1	-0.356731	0.780932	7.56627	-2.05299	0.0428353	0.660161	-3.8011	DOWN
CKS1B	-0.421783	0.746501	7.95223	-2.04844	0.0432882	0.660161	-3.80657	DOWN
C6	0.148749	1.10861	7.7906	2.04169	0.0439603	0.660161	-3.81459
STK26	0.188201	1.13934	7.74108	2.02332	0.0458557	0.660161	-3.8365	UP
PFKFB4	-0.227859	0.853901	7.13325	-2.02246	0.045952	0.660161	-3.83757	DOWN
ACAT2	-0.346482	0.7865	7.69843	-2.0167	0.0465623	0.660161	-3.8444	DOWN
NCOA5	-0.275609	0.826102	7.84372	-2.0041	0.04792	0.660161	-3.85928	DOWN
ANKRD13A	0.195147	1.14484	7.94969	2.00357	0.0479718	0.660161	-3.85986	UP
ODF3	0.160917	1.118	6.85384	1.98686	0.0498241	0.660161	-3.87944	UP

## Sheet: Table S3 - DEAs MCI vs control
MCI vs cognitively normal controls
Adjusted for age, gender, and diabeteus status
rownames(allresults)	logFC	FC	AveExpr	t	P.Value	adj.P.Val	B	diffexpressed
ABI1	0.140566	1.10234	7.68827	2.21059	0.02947	0.980454	-3.52829
AMT	-0.118089	0.921407	7.7653	-2.78151	0.00652814	0.88498	-2.60817
C1orf174	-0.116538	0.922398	7.38955	-2.35419	0.0206265	0.980454	-3.31361
CAMK2A	-0.164816	0.892042	6.85778	-2.43309	0.0168455	0.980454	-3.19075	DOWN
CKS1B	0.455766	1.37151	7.95223	2.64048	0.00968561	0.980454	-2.85189	UP
CYLD	0.155143	1.11353	7.16971	2.85232	0.00532804	0.88498	-2.48208	UP
E6	-0.0828741	0.944175	7.12151	-2.30998	0.023059	0.980454	-3.38095
ERCC2	0.0884374	1.06322	7.14447	1.98886	0.0495998	0.980454	-3.83644
ETS2	-0.0857994	0.942262	8.02695	-2.09095	0.0392072	0.980454	-3.69812
GATA3	0.107106	1.07707	7.15295	2.77611	0.00662906	0.88498	-2.61768
MAP4	0.17314	1.12751	7.39561	2.16962	0.0325364	0.980454	-3.58739	UP
NUDT2	0.127125	1.09212	7.08541	2.23792	0.0275677	0.980454	-3.48833
PHF5A	0.174459	1.12854	7.07416	2.58195	0.0113554	0.980454	-2.94971	UP
PHLDA2	-0.0901252	0.939441	7.58258	-2.06457	0.0416946	0.980454	-3.73445
PI42B	-0.0991064	0.933611	7.29799	-2.06564	0.0415914	0.980454	-3.73299
PRKAA2	-0.087829	0.940938	7.58959	-2.02169	0.0460271	0.980454	-3.79263
SCP2	-0.0827469	0.944258	7.3877	-2.02114	0.0460847	0.980454	-3.79336
SDHB	0.100175	1.0719	7.12266	2.18087	0.0316672	0.980454	-3.57125
TDRD3	0.117894	1.08515	7.18681	2.99532	0.00349793	0.88498	-2.21985
TOM1	-0.144866	0.904464	7.90694	-2.19461	0.0306342	0.980454	-3.55145

## Sheet: Table S4-Correlation with MoCA
rownames(t(COMBINED))	s	p-value	rho
SSX2	15667.2	0.00252893	0.402812
NUDT2	17137.4	0.0102026	0.346774
APPL1	17411	0.0128931	0.336345
PKLR	17572.3	0.0147493	0.330195
CBFA2T3	17615.4	0.0152821	0.328553
SSBP4	18348	0.0271855	0.300629
NRF1	18374.1	0.0277225	0.299636
ABI1	18496.3	0.0303623	0.294976
HSF1	18619.6	0.0332327	0.290277
SMAD4	18639.6	0.03372	0.289513
TOLLIP	18650.6	0.0339906	0.289093
POU2AF1	18726.8	0.0359097	0.28619
TCL1A	19027.5	0.0443811	0.27473
NRIP3	19248.9	0.0516161	0.266288
CSNK2A2	19250.9	0.0516857	0.266211
RPS7	19408.3	0.0573921	0.260214
MAP4	19544.6	0.0627369	0.255019
GUK1	19691.9	0.0689557	0.249404
ODF3	40853.5	1.20657e-05	-0.557214
E6	39237	0.000138709	-0.495599
S100P	38925.4	0.000210941	-0.483719
ARHGDIG	37300.9	0.00148963	-0.421797
MORC1	35707.4	0.00731176	-0.36106
ACPP	35389.7	0.00970668	-0.348951
TOM1	35382.7	0.00976644	-0.348684
IFIT5	35331.6	0.0102115	-0.346736
THEG	34649.1	0.0180542	-0.320722
HOOK1	34635.1	0.0182582	-0.320187
COPS6	34068.9	0.0282895	-0.298605
PITRM1	34060.9	0.0284594	-0.298299
MAP2K1	34043.8	0.0288232	-0.29765
NMRAL1	34020.8	0.0293215	-0.296771
PRKX	34018.8	0.0293652	-0.296695
ETS2	33710.1	0.0367705	-0.284929
DDB1	33625.9	0.0390387	-0.28172
UCKL1	33484.6	0.0431049	-0.276334
EPHA10	33342.3	0.0475446	-0.27091
HAGHL	33340.3	0.0476097	-0.270834
ELOVL4	33147.9	0.0542065	-0.263499
NEDD9	32975.5	0.0607273	-0.256929
STK26	32910.4	0.06335	-0.254446
RPS27A	32846.3	0.0660205	-0.252001
POTEH	32820.2	0.0671307	-0.251008
IRAK4	32666.9	0.0739697	-0.245164
ARL1	32665.9	0.0740162	-0.245125
